# Supplementary material for: New species of Brachystomellidae and characterization of Micronella porcus (Denis, 1933) from Brazil
Source: Zookeys. 2013 Jul 12;(316):81–98. doi: 10.3897/zookeys.316.4869 (PMC3713336; doi:10.3897/zookeys.316.4869)
Supplement: XML Treatment for Micronella [file zookeys.316.4869-treatment1.xml]

<!DOCTYPE tp:taxon-treatment
  PUBLIC "-//TaxonX//DTD Taxonomic Treatment Publishing DTD v0 20100105//EN" "tax-treatment-NSO.dtd">
<tp:taxon-treatment xmlns:tp="http://www.plazi.org/taxpub"><tp:treatment-meta><mixed-citation publication-type="journal"><person-group><name><surname>Queiroz</surname><given-names>Gabriel C.</given-names></name><name><surname>de Mendonça</surname><given-names>Maria Cleide</given-names></name></person-group><article-title>New species of Brachystomellidae and characterization of
                    <italic>Micronella porcus</italic> (Denis, 1933) from Brazil</article-title><source>Zookeys</source><day>12</day><month>7</month><year>2013</year><volume>2013</volume><issue>316</issue><fpage>81</fpage><lpage>98</lpage><pub-id pub-id-type="doi">10.3897/zookeys.316.4869</pub-id></mixed-citation></tp:treatment-meta><tp:nomenclature><tp:taxon-name>
                        <tp:taxon-name-part taxon-name-part-type="genus">Micronella</tp:taxon-name-part>
                        <object-id xmlns:xlink="http://www.w3.org/1999/xlink" xlink:type="simple">http://species-id.net/wiki/Micronella</object-id>
                    </tp:taxon-name><tp:taxon-authority>Arlé, 1959</tp:taxon-authority><tp:nomenclature-citation-list><tp:nomenclature-citation><tp:taxon-name>Brachystomella</tp:taxon-name><comment> Syn. Agren, 1903 ad. part.</comment></tp:nomenclature-citation><tp:nomenclature-citation><tp:taxon-name>Salmonella</tp:taxon-name><comment> Stach 1949 ad. part.</comment></tp:nomenclature-citation></tp:nomenclature-citation-list></tp:nomenclature><tp:treatment-sec sec-type="Type species"><title>Type species.</title><p><italic><tp:taxon-name>Brachystomella porcus</tp:taxon-name></italic> Denis, 1933.</p><p><bold>Diagnosis.</bold> Pigmentation absent. Antennae shorter than head diagonal. Ant IV with dorsolateral microsensillum and round subapical organite; apical vesicle simple. Eyes absent. PAO with 6–15 vesicles. Maxilla typical of <italic><tp:taxon-name>Brachystomella</tp:taxon-name></italic>, with 5–7 teeth. Unguis tooth present or absent; tenent hair acuminated. Ventral tube with 3+3 chaetae. Furcal area delimited by a circular region of primary granulation of the tegument and a set of six chaetae within it. <xref ref-type="table" rid="T1">Table 1</xref> summarizes the main characters of the species of the genus.</p><table-wrap id="T1" position="float" orientation="portrait"><label>Table 1.</label><caption><p>Main characters of species of <italic><tp:taxon-name>Micronella</tp:taxon-name></italic> Arlé, 1959.&lt;br/&gt;</p></caption><table><tbody><tr><td rowspan="1" colspan="1"><bold>Species</bold></td><td rowspan="1" colspan="1"><bold><italic>checayensis</italic> Massoud, 1967</bold></td><td rowspan="1" colspan="1"><bold><italic>porcus</italic> (Denis, 1933)</bold></td><td rowspan="1" colspan="1"><bold><italic>itacaman</italic> sp. n.</bold></td><td rowspan="1" colspan="1"><bold><italic>longisensilla</italic> sp. n.</bold></td></tr><tr><td rowspan="1" colspan="1"><bold>Ant IV sensilla</bold></td><td rowspan="1" colspan="1">?</td><td rowspan="1" colspan="1">6</td><td rowspan="1" colspan="1">5</td><td rowspan="1" colspan="1">4</td></tr><tr><td rowspan="1" colspan="1"><bold>Shape of sensilla of Ant III organ</bold></td><td rowspan="1" colspan="1">curved, opposite sense</td><td rowspan="1" colspan="1">“club”</td><td rowspan="1" colspan="1">one bilobed, one “club”</td><td rowspan="1" colspan="1">“cloverleaf”</td></tr><tr><td rowspan="1" colspan="1"><bold>PAO vesicles</bold></td><td rowspan="1" colspan="1">15</td><td rowspan="1" colspan="1">6–8</td><td rowspan="1" colspan="1">7–8</td><td rowspan="1" colspan="1">12–13</td></tr><tr><td rowspan="1" colspan="1"><bold>Ratio ordinary chaetae: sensilla</bold></td><td rowspan="1" colspan="1">?</td><td rowspan="1" colspan="1">1:1.3</td><td rowspan="1" colspan="1">1:1</td><td rowspan="1" colspan="1">1:2</td></tr><tr><td rowspan="1" colspan="1"><bold>Serrated chaetae on body</bold></td><td rowspan="1" colspan="1">?</td><td rowspan="1" colspan="1">–</td><td rowspan="1" colspan="1">+</td><td rowspan="1" colspan="1">–</td></tr><tr><td rowspan="1" colspan="1"><bold>Unguis tooth</bold></td><td rowspan="1" colspan="1">+</td><td rowspan="1" colspan="1">–</td><td rowspan="1" colspan="1">+<xref ref-type="fn" rid="TF1">†</xref></td><td rowspan="1" colspan="1">–</td></tr><tr><td rowspan="1" colspan="1"><bold>Type Locality</bold></td><td rowspan="1" colspan="1">Peru</td><td rowspan="1" colspan="1">Costa Rica</td><td rowspan="1" colspan="1">Brazil (southeast)</td><td rowspan="1" colspan="1">Brazil (RJ)</td></tr></tbody></table><table-wrap-foot><fn id="TF1"><p><sup>†</sup>Seen only on unguis of Tita I and II.</p></fn></table-wrap-foot></table-wrap><!--PageBreak--></tp:treatment-sec><tp:treatment-sec sec-type="Key to the species of Micronella Arlé, 1959"><title>Key to the species of <italic><tp:taxon-name>Micronella</tp:taxon-name></italic> Arlé, 1959</title><table-wrap content-type="key" position="anchor" orientation="portrait"><table><tbody><tr><td rowspan="1" colspan="1">1</td><td rowspan="1" colspan="1">PAO with up to 13 vesicles; unguis without or with minute inner tooth</td><td rowspan="1" colspan="1">2</td></tr><tr><td rowspan="1" colspan="1">–</td><td rowspan="1" colspan="1">PAO with 15 vesicles, unguis with inner tooth</td><td rowspan="1" colspan="1"><italic><tp:taxon-name>Micronella checayensis</tp:taxon-name></italic> Massoud, 1967</td></tr><tr><td rowspan="1" colspan="1">2</td><td rowspan="1" colspan="1">PAO with up to 8 vesicles; ratio chaetae: sensilla approximatelly 1:1</td><td rowspan="1" colspan="1">3</td></tr><tr><td rowspan="1" colspan="1">–</td><td rowspan="1" colspan="1">PAO with 12–13 vesicles; ratio chaetae: sensilla = 1:2</td><td rowspan="1" colspan="1"><italic><tp:taxon-name>Micronella longisensilla</tp:taxon-name></italic> sp. n.</td></tr><tr><td rowspan="1" colspan="1">3</td><td rowspan="1" colspan="1">Ant IV with six sensilla; smooth chaetae on body; unguis without inner tooth</td><td rowspan="1" colspan="1"><italic><tp:taxon-name>Micronella porcus</tp:taxon-name></italic> (Denis, 1933)</td></tr><tr><td rowspan="1" colspan="1">–</td><td rowspan="1" colspan="1">Ant IV with five sensilla; serrated chaetae on body; unguis of Tita I and II with minute inner tooth</td><td rowspan="1" colspan="1"><italic><tp:taxon-name>Micronella itacaman</tp:taxon-name></italic> sp. n.</td></tr></tbody></table></table-wrap></tp:treatment-sec></tp:taxon-treatment>
