# Supplementary material for: New species of Brachystomellidae and characterization of Micronella porcus (Denis, 1933) from Brazil
Source: Zookeys. 2013 Jul 12;(316):81–98. doi: 10.3897/zookeys.316.4869 (PMC3713336; doi:10.3897/zookeys.316.4869)
Supplement: XML Treatment for Micronella itacaman [file zookeys.316.4869-treatment2.xml]

<!DOCTYPE tp:taxon-treatment
  PUBLIC "-//TaxonX//DTD Taxonomic Treatment Publishing DTD v0 20100105//EN" "tax-treatment-NSO.dtd">
<tp:taxon-treatment xmlns:tp="http://www.plazi.org/taxpub"><tp:treatment-meta><mixed-citation publication-type="journal"><person-group><name><surname>Queiroz</surname><given-names>Gabriel C.</given-names></name><name><surname>de Mendonça</surname><given-names>Maria Cleide</given-names></name></person-group><article-title>New species of Brachystomellidae and characterization of
                    <italic>Micronella porcus</italic> (Denis, 1933) from Brazil</article-title><source>Zookeys</source><day>12</day><month>7</month><year>2013</year><volume>2013</volume><issue>316</issue><fpage>81</fpage><lpage>98</lpage><pub-id pub-id-type="doi">10.3897/zookeys.316.4869</pub-id></mixed-citation></tp:treatment-meta><tp:nomenclature><tp:taxon-name>
                        <tp:taxon-name-part taxon-name-part-type="genus">Micronella</tp:taxon-name-part>
                        <tp:taxon-name-part taxon-name-part-type="species">itacaman</tp:taxon-name-part>
                        <object-id xmlns:xlink="http://www.w3.org/1999/xlink" xlink:type="simple">urn:lsid:zoobank.org:act:E02CF5EA-2148-496C-BC05-253533ABFACB</object-id>
                        <object-id xmlns:xlink="http://www.w3.org/1999/xlink" xlink:type="simple">http://species-id.net/wiki/Micronella_itacaman</object-id>
                    </tp:taxon-name><tp:taxon-status xmlns:xlink="http://www.w3.org/1999/xlink" xlink:type="simple">sp. n.</tp:taxon-status><xref ref-type="fig" rid="F1">Figs 1</xref><xref ref-type="fig" rid="F2">–14</xref></tp:nomenclature><tp:treatment-sec sec-type="Type material"><title>Type material.</title><p>Holotype: female, on slide. Label: Nº 2332 CM/MNRJ, Itatiaia, RJ, Brasil, Queiroz, G.C. leg, 27.iii.2012, <named-content xmlns:xlink="http://www.w3.org/1999/xlink" content-type="dwc:verbatimCoordinates" xlink:type="simple">22°22'59"S, 44°40'1"W</named-content>. Paratype: 1 female on slide, Label: Nº 2138 CM/MNRJ (D), Itatiaia, RJ, Brasil; Queiroz, G.C. leg, 14.vii.2011, <named-content xmlns:xlink="http://www.w3.org/1999/xlink" content-type="dwc:verbatimCoordinates" xlink:type="simple">22°22'59"S, 44°40'1"W</named-content>. Deposited at MNRJ, Rio de Janeiro, Brazil.</p></tp:treatment-sec><tp:treatment-sec sec-type="Type locality"><title>Type locality.</title><p>Brasil, Rio de Janeiro: Itatiaia municipality, Parque Nacional de Itatiaia (ICMBio), <named-content xmlns:xlink="http://www.w3.org/1999/xlink" content-type="dwc:verbatimCoordinates" xlink:type="simple">22°22'59"S, 44°40'1"W</named-content>, leaf litter and soil of “campos de altitude”, 2,400 m a.s.l.</p><p><bold>Other material.</bold> One female on slide, Label: Nº 2153 CM/MNRJ (A), Alto Caparaó, MG, Brasil, Queiroz, G.C. leg, 27.vii.2011, <named-content xmlns:xlink="http://www.w3.org/1999/xlink" content-type="dwc:verbatimCoordinates" xlink:type="simple">20°26'7"S, 41°47'54"W</named-content>. Deposited at MNRJ, Rio de Janeiro, Brazil. One specimen deposited at MNHN, Paris, Fran<!--PageBreak-->ce: female, on slide, MNHN-EA011504, Teresópolis, RJ. Brasil, Queiroz, G.C. leg; 30.iii.2011, <named-content xmlns:xlink="http://www.w3.org/1999/xlink" content-type="dwc:verbatimCoordinates" xlink:type="simple">22°27'38"S, 43°1'45"W</named-content>.</p></tp:treatment-sec><tp:treatment-sec sec-type="Description"><title>Description.</title><p>Habitus typical of the genus. Body length of holotype: 0.88 mm; body length range of paratypes: 0.63–0.90 mm. Color in ethanol: white, no pigmentation.</p><p>Ratio head diagonal: antenna = 1:0.63. Ant I with 7 chaetae. Ant II with 12 chaetae. Ant III and IV fused dorsally, ventral separation marked. Sensory organ of Ant III with two small club shaped sensilla, the mid-ventral one with a bilobed apex; two longer and subcylindrical guard sensilla; ventral microsensillum present (<xref ref-type="fig" rid="F1">Figs 1–2</xref>). All dorsal chaetae of Ant I–III are serrated, ventral chaetae smooth and longer than those from dorsal <!--PageBreak--><!--PageBreak-->side (10–13 μm dorsal; 13–15 μm ventral). Ant IV with simple apical bulb and five sensilla, three weakly differentiated from ordinary chaetae; dorsolateral microsensillum present; subapical organite round; with about 30 ventral chaetae (<xref ref-type="fig" rid="F1">Fig. 2</xref>).</p><fig id="F1" position="float" orientation="portrait"><label>Figures 1–8.</label><caption><p><italic><tp:taxon-name>Micronella itacaman</tp:taxon-name></italic> sp. n. <bold>1</bold> Dorsal view of Ant I–IV 2. Ventral view of Ant I–IV <bold>3</bold> PAO and its surrounding chaetae <bold>4</bold> Maxilla <bold>5</bold> Labium <bold>6</bold> Head chaetotaxy of specimen from Itatiaia <bold>7</bold> Head chaetotaxy of specimen from Teresópolis <bold>8</bold> Head chaetotaxy of specimen from Alto Caparaó. Scale bars: 10μm (<bold>1–5</bold>); 20 μm (<bold>6–8</bold>).</p></caption><graphic xmlns:xlink="http://www.w3.org/1999/xlink" xlink:href="ZooKeys-316-081-g001.jpg" position="float" orientation="portrait" xlink:type="simple"/></fig><p>Without eyes. PAO bearing 7–8 vesicles disposed as a rosette (<xref ref-type="fig" rid="F1">Fig. 3</xref>). Maxilla quadrangular with 6–7 teeth (<xref ref-type="fig" rid="F1">Fig. 4</xref>). Labral formula: 2/2334. Labium typical of <italic><tp:taxon-name>Brachystomella</tp:taxon-name></italic>, with one papillated chaeta (L) and four proximal chaetae (<xref ref-type="fig" rid="F1">Fig. 5</xref>).</p><p>Head chaetotaxy as in <xref ref-type="fig" rid="F1">Figs 6–8</xref>; asymmetries in the number of axial chaetae. Chaetae a0 present; Oc chaetae 3+3. Dorsal chaetotaxy composed of ordinary serrated chaetae and sensilla subequal in size, becoming longer towards the distal segments of the body (15 µm in Th I and 25 µm in Abd VI) (<xref ref-type="fig" rid="F2">Fig. 9</xref>). Ratio of body ordinary chaetae: sensilla = 1:1. Th I with 2+2 chaetae; sensillar formula by half tergum: 022/211110.</p><fig id="F2" position="float" orientation="portrait"><label>Figures 9–14.</label><caption><p><italic><tp:taxon-name>Micronella itacaman</tp:taxon-name></italic> sp. n. 9. Dorsal body chaetotaxy with details of sensilla and chaetae <bold>10</bold> Tita of leg I <bold>11</bold> Furcal area <bold>12</bold> Dorsal view of Abd VI <bold>13</bold> Anal valves and ventral view of Abd VI <bold>14</bold> Female genital plate. Scale bars: 10μm (10–14); 50μm (9).</p></caption><graphic xmlns:xlink="http://www.w3.org/1999/xlink" xlink:href="ZooKeys-316-081-g002.jpg" position="float" orientation="portrait" xlink:type="simple"/></fig><p>Chaetotaxy of legs I–III as follows: Scx I– 1, 2, 2; Scx II– 0, 2, 2; Cx– 3, 6, 7; Tr– 5, 5, 5; Fe– 12, 10, 10; Tita– 19, 19, 18. All chaetae of Scx I of legs I–III are serrated. Tenent hair on tibiotarsi acuminate; unguis of legs I and II with one extremely minute median inner tooth; tooth not seen on unguis of leg III (<xref ref-type="fig" rid="F2">Fig. 10</xref>). Ventral tube with 3+3 chaetae. Without tenaculum. Furca completely absent, but with a well-defined furcal area with six chaetae arranged in two rows: anterior row with four chaetae and posterior row with two chaetae (<xref ref-type="fig" rid="F2">Fig. 11</xref>). Abd VI with 4+4 serrated chaetae and one unpaired smooth chaetae on dorsal side (<xref ref-type="fig" rid="F2">Fig. 12</xref>). Each anal valve with 12–13 chaetae and 2 hr chaetae; Abd VI with 3+3 smooth chaetae on ventral side (<xref ref-type="fig" rid="F2">Fig. 13</xref>). Female genital plate as in <xref ref-type="fig" rid="F2">Fig. 14</xref>.</p></tp:treatment-sec><tp:treatment-sec sec-type="Etymology"><title>Etymology.</title><p>“Itakamã” (pronounced itakaman) means “high stone” or “rocky mountain” in the indigenous language Tupi, spoken by the Brazilian natives, reference to the three highest mountain plateaus of southeast Brazil, where the species was found.</p></tp:treatment-sec><tp:treatment-sec sec-type="Discussion"><title>Discussion.</title><p>The new species, <italic><tp:taxon-name>Micronella itacaman</tp:taxon-name></italic> sp. n., is well characterized in the genus, as all the species share euedaphic characters such as absence of eyes and furca, but with PAO. It can be distinguished from its congeners by characters such as serrated chaetae on body and five sensilla on Ant IV. In relation to number of vesicles on PAO and ratio of ordinary chaetae: sensilla, the new species is most similar to <italic><tp:taxon-name>Micronella porcus</tp:taxon-name></italic>, as they have 6–8 vesicles and a ratio of ordinary chaetae: sensilla of approximately 1:1.</p></tp:treatment-sec></tp:taxon-treatment>
