# Supplementary material for: New species of Brachystomellidae and characterization of Micronella porcus (Denis, 1933) from Brazil
Source: Zookeys. 2013 Jul 12;(316):81–98. doi: 10.3897/zookeys.316.4869 (PMC3713336; doi:10.3897/zookeys.316.4869)
Supplement: XML Treatment for Micronella longisensilla [file zookeys.316.4869-treatment3.xml]

<!DOCTYPE tp:taxon-treatment
  PUBLIC "-//TaxonX//DTD Taxonomic Treatment Publishing DTD v0 20100105//EN" "tax-treatment-NSO.dtd">
<tp:taxon-treatment xmlns:tp="http://www.plazi.org/taxpub"><tp:treatment-meta><mixed-citation publication-type="journal"><person-group><name><surname>Queiroz</surname><given-names>Gabriel C.</given-names></name><name><surname>de Mendonça</surname><given-names>Maria Cleide</given-names></name></person-group><article-title>New species of Brachystomellidae and characterization of
                    <italic>Micronella porcus</italic> (Denis, 1933) from Brazil</article-title><source>Zookeys</source><day>12</day><month>7</month><year>2013</year><volume>2013</volume><issue>316</issue><fpage>81</fpage><lpage>98</lpage><pub-id pub-id-type="doi">10.3897/zookeys.316.4869</pub-id></mixed-citation></tp:treatment-meta><tp:nomenclature><tp:taxon-name>
                        <tp:taxon-name-part taxon-name-part-type="genus">Micronella</tp:taxon-name-part>
                        <tp:taxon-name-part taxon-name-part-type="species">longisensilla</tp:taxon-name-part>
                        <object-id xmlns:xlink="http://www.w3.org/1999/xlink" xlink:type="simple">urn:lsid:zoobank.org:act:B4515695-AD7E-4436-A3BF-FF131F3C9F76</object-id>
                        <object-id xmlns:xlink="http://www.w3.org/1999/xlink" xlink:type="simple">http://species-id.net/wiki/Micronella_longisensilla</object-id>
                    </tp:taxon-name><tp:taxon-status xmlns:xlink="http://www.w3.org/1999/xlink" xlink:type="simple">sp. n.</tp:taxon-status><xref ref-type="fig" rid="F3">Figs 15</xref><xref ref-type="fig" rid="F4">–28</xref></tp:nomenclature><tp:treatment-sec sec-type="Type material"><title>Type material.</title><p>Holotype: female, on slide. Label: Nº 2207 CM/MNRJ (B), Teresópolis, RJ. Brasil, Queiroz, G.C. leg; 09.xi.2011, <named-content xmlns:xlink="http://www.w3.org/1999/xlink" content-type="dwc:verbatimCoordinates" xlink:type="simple">22°27'38"S, 43°1'45"W</named-content>. Paratypes: 4 females on slides and 1 specimen in ethanol, 2207 CM/MNRJ (A and C), same data as holotype. Deposited at MNRJ, Rio de Janeiro, Brazil.</p></tp:treatment-sec><tp:treatment-sec sec-type="Other material"><title>Other material.</title><p>One female on slide. Label: Nº 2020 CM/MNRJ, Teresópolis, RJ. Brasil, Queiroz, G.C. leg; 30.iii.2011, <named-content xmlns:xlink="http://www.w3.org/1999/xlink" content-type="dwc:verbatimCoordinates" xlink:type="simple">22°27'38"S, 43°1'45"W</named-content>; 1 specimen in <!--PageBreak-->ethanol, 2023 CM/MNRJ, Teresópolis, RJ. Brasil, Queiroz, G.C. leg; 30.iii.2011, <named-content xmlns:xlink="http://www.w3.org/1999/xlink" content-type="dwc:verbatimCoordinates" xlink:type="simple">22°27'38"S, 43°1'45"W</named-content>; 2 females on slide, Nº 2092 CM/MNRJ (C), Teresópolis, RJ. Brasil, Queiroz, G.C. leg; 29.vi.2011, <named-content xmlns:xlink="http://www.w3.org/1999/xlink" content-type="dwc:verbatimCoordinates" xlink:type="simple">22°27'38"S, 43°1'45"W</named-content>; 1 female on slide and 3 specimens in ethanol, Nº 2211 CM/MNRJ (A), Teresópolis, RJ. Brasil, Queiroz, G.C. leg; 10.xi.2011, <named-content xmlns:xlink="http://www.w3.org/1999/xlink" content-type="dwc:verbatimCoordinates" xlink:type="simple">22°27'38"S, 43°1'45"W</named-content>; 1 female on slide, Label: Nº 2212 CM/MNRJ (D), Teresópolis, RJ. Brasil, Queiroz, G.C. leg; 10.xi.2012, <named-content xmlns:xlink="http://www.w3.org/1999/xlink" content-type="dwc:verbatimCoordinates" xlink:type="simple">22°27'38"S, 43°1'45"W</named-content>; 1 female on slide, Label: Nº 2302 CM/MNRJ (A), Teresópolis, RJ. Brasil, Queiroz, G.C. leg; 14.iii.2012, <named-content xmlns:xlink="http://www.w3.org/1999/xlink" content-type="dwc:verbatimCoordinates" xlink:type="simple">22°27'38"S, 43°1'45"W</named-content>; 1 specimen in ethanol, Nº 2307 CM/MNRJ, Teresópolis, RJ. Brasil, Queiroz, G.C. leg; 14.iii.2012, <named-content xmlns:xlink="http://www.w3.org/1999/xlink" content-type="dwc:verbatimCoordinates" xlink:type="simple">22°27'38"S, 43°1'45"W</named-content>; 1 specimen in ethanol, Nº 2314 CM/MNRJ, Teresópolis, RJ. Brasil, <!--PageBreak--><!--PageBreak-->Queiroz, G.C. leg; 15.iii.2012, <named-content xmlns:xlink="http://www.w3.org/1999/xlink" content-type="dwc:verbatimCoordinates" xlink:type="simple">22°27'38"S, 43°1'45"W</named-content>; 1 specimen in ethanol, Nº 2317 CM/MNRJ, Teresópolis, RJ. Brasil, Queiroz, G.C. leg; 15.iii.2012, <named-content xmlns:xlink="http://www.w3.org/1999/xlink" content-type="dwc:verbatimCoordinates" xlink:type="simple">22°27'38"S, 43°1'45"W</named-content>. Deposited at MNRJ, Rio de Janeiro, Brazil. Two specimens deposited at MNHN, Paris, France: 1 female on slide, MNHN-EA011506, Teresópolis, RJ. Brasil, Queiroz, G.C. leg; 10.xi.2011, <named-content xmlns:xlink="http://www.w3.org/1999/xlink" content-type="dwc:verbatimCoordinates" xlink:type="simple">22°27'38"S, 43°1'45"W</named-content>; 1 female on slide, MNHN-EA011505, Teresópolis, RJ. Brasil, Queiroz, G.C. leg; 14.iii.2012, <named-content xmlns:xlink="http://www.w3.org/1999/xlink" content-type="dwc:verbatimCoordinates" xlink:type="simple">22°27'38"S, 43°1'45"W</named-content>.</p></tp:treatment-sec><tp:treatment-sec sec-type="Type locality"><title>Type locality.</title><p>Brasil, Rio de Janeiro, Teresópolis municipality, Parque Nacional da Serra dos Órgãos (ICMBio), <named-content xmlns:xlink="http://www.w3.org/1999/xlink" content-type="dwc:verbatimCoordinates" xlink:type="simple">22°27'38"S, 43°1'45"W</named-content>, leaf litter and soil of “campos de altitude”, 2,100 m a.s.l.</p></tp:treatment-sec><tp:treatment-sec sec-type="Description"><title>Description.</title><p>Habitus typical of the genus. Body length of holotype: 0.62 mm; body length range of paratypes: 0.40–0.75 mm. Color in ethanol: white, no pigmentation.</p><p>Ratio head diagonal: antenna = 1:0,.66. Ant I with 7 chaetae. Ant II with 11 chaetae. Ant III and IV fused dorsally, ventral separation marked. Sensory organ of Ant III with two cloverleaf-shaped sensilla partially covered by a fold of the integument; two longer and subcylindrical guard sensilla, the dorsal one is shorter but greatly enlarged in its width, in relation to the ventral one; ventral microsensillum present (<xref ref-type="fig" rid="F3">Figs 15–18</xref>). Ant IV with simple apical bulb and four sensilla; dorsolateral microsensillum present; subapical organite round; with about 30 ventral chaetae (<xref ref-type="fig" rid="F3">Fig. 16</xref>).</p><fig id="F3" position="float" orientation="portrait"><label>Figures 15–21.</label><caption><p><italic><tp:taxon-name>Micronella longisensilla</tp:taxon-name></italic> sp. n. <bold>15</bold> Dorsal view of Ant III–IV <bold>16</bold> Ventral view of Ant III–IV <bold>17</bold> Detail of Ant III organ <bold>18</bold> Detail of Ant III organ (same specimen of Fig. 17, right antennae) <bold>19</bold> Maxilla <bold>20</bold> Labium <bold>21</bold> Head. Scale bars: 10μm (<bold>15–20</bold>); 20μm (<bold>21</bold>). x represents missing chaeta.</p></caption><graphic xmlns:xlink="http://www.w3.org/1999/xlink" xlink:href="ZooKeys-316-081-g003.jpg" position="float" orientation="portrait" xlink:type="simple"/></fig><p>Without eyes. PAO bearing 12–13 vesicles disposed as a rosette. Maxillae quadrangular with 6–7 teeth (<xref ref-type="fig" rid="F3">Fig. 19</xref>). Labral formula: 2/2334. Labium typical of <italic><tp:taxon-name>Brachystomella</tp:taxon-name></italic>, with one papillated chaeta (L) and four proximal chaetae (<xref ref-type="fig" rid="F3">Fig. 20</xref>).</p><p>Head chaetotaxy as in <xref ref-type="fig" rid="F3">Fig. 21</xref>. Chaetae a0 present; Oc chaetae 3+3, sometimes asymmetric of 2+3. Dorsal chaetotaxy composed of smooth ordinary chaetae (10–25μm) and long sensilla (25–50μm), that becomes longer towards distal segments of the body. Ratio body ordinary chaetae: sensilla = 1:2. Th I with 2+2 chaetae; sensillar formula by half tergum: 022/211110 (<xref ref-type="fig" rid="F4">Fig. 22</xref>).</p><p>Chaetotaxy of legs I–III as follows: Scx I– 1, 2, 2; Scx II– 0, 2, 2; Cx– 3, 6, 7; Tr– 5, 5, 4; Fe– 12, 11, 10; Tita– 19, 19, 18. Tenent hair on tibiotarsi acuminate; unguis without tooth (<xref ref-type="fig" rid="F4">Fig. 23</xref>). Ventral tube with 3+3 chaetae. Without tenaculum. Furca completely absent, but with a well-defined furcal area with six chaetae (<xref ref-type="fig" rid="F4">Figs 24–25</xref>).Each anal valve with 11–12 chaetae and 2 hr chaetae; Abd VI with 3+3 chaetae on ventral side, 4+4 chaetae on dorsal side and one unpaired chaetae (<xref ref-type="fig" rid="F4">Figs 26–27</xref>). Female genital plate as in <xref ref-type="fig" rid="F4">Fig. 28</xref>.</p><fig id="F4" position="float" orientation="portrait"><label>Figures 22–28.</label><caption><p><italic><tp:taxon-name>Micronella longisensilla</tp:taxon-name></italic> sp. n. <bold>22</bold> Dorsolateral body chaetotaxy <bold>23</bold> Tita of leg I <bold>24</bold> Furcal area and its surrounding chaetae (adult) <bold>25</bold> Furcal area and its surrounding chaetae (juvenile) <bold>26</bold> Anal valves and ventral view of Abd VI <bold>27</bold> Dorsal view of Abd VI <bold>28</bold> Female genital plate. Scale bars: 10μm (<bold>23–28</bold>); 50μm (<bold>22</bold>). x represents missing chaeta.</p></caption><graphic xmlns:xlink="http://www.w3.org/1999/xlink" xlink:href="ZooKeys-316-081-g004.jpg" position="float" orientation="portrait" xlink:type="simple"/></fig></tp:treatment-sec><tp:treatment-sec sec-type="Etymology"><title>Etymology.</title><p>In a reference to the size of the sensilla in relation to ordinary chaetae on body of the new species.</p></tp:treatment-sec><tp:treatment-sec sec-type="Discussion"><title>Discussion.</title><p>The new species, <italic><tp:taxon-name>Micronella longisensilla</tp:taxon-name></italic> sp. n., is well characterized in the genus (see <xref ref-type="table" rid="T1">Table 1</xref>). It differs from its congeners in relation to the ratio of ordinary chaetae: sensilla, that is 1:2, only four sensilla on Ant IV, a PAO with 12–13 vesicles, the Ant III organ with two cloverleaf-shaped sensilla under a fold of the tegument and the dorsal guard sensilla which is greatly enlarged in its width, in relation to the ventral one.</p><!--PageBreak--></tp:treatment-sec><tp:treatment-sec><!--Section generated to contain objects referenced in tp:taxon-treatment.--><table-wrap id="T1" position="float" orientation="portrait"><label>Table 1.</label><caption><p>Main characters of species of <italic><tp:taxon-name>Micronella</tp:taxon-name></italic> Arlé, 1959.&lt;br/&gt;</p></caption><table><tbody><tr><td rowspan="1" colspan="1"><bold>Species</bold></td><td rowspan="1" colspan="1"><bold><italic>checayensis</italic> Massoud, 1967</bold></td><td rowspan="1" colspan="1"><bold><italic>porcus</italic> (Denis, 1933)</bold></td><td rowspan="1" colspan="1"><bold><italic>itacaman</italic> sp. n.</bold></td><td rowspan="1" colspan="1"><bold><italic>longisensilla</italic> sp. n.</bold></td></tr><tr><td rowspan="1" colspan="1"><bold>Ant IV sensilla</bold></td><td rowspan="1" colspan="1">?</td><td rowspan="1" colspan="1">6</td><td rowspan="1" colspan="1">5</td><td rowspan="1" colspan="1">4</td></tr><tr><td rowspan="1" colspan="1"><bold>Shape of sensilla of Ant III organ</bold></td><td rowspan="1" colspan="1">curved, opposite sense</td><td rowspan="1" colspan="1">“club”</td><td rowspan="1" colspan="1">one bilobed, one “club”</td><td rowspan="1" colspan="1">“cloverleaf”</td></tr><tr><td rowspan="1" colspan="1"><bold>PAO vesicles</bold></td><td rowspan="1" colspan="1">15</td><td rowspan="1" colspan="1">6–8</td><td rowspan="1" colspan="1">7–8</td><td rowspan="1" colspan="1">12–13</td></tr><tr><td rowspan="1" colspan="1"><bold>Ratio ordinary chaetae: sensilla</bold></td><td rowspan="1" colspan="1">?</td><td rowspan="1" colspan="1">1:1.3</td><td rowspan="1" colspan="1">1:1</td><td rowspan="1" colspan="1">1:2</td></tr><tr><td rowspan="1" colspan="1"><bold>Serrated chaetae on body</bold></td><td rowspan="1" colspan="1">?</td><td rowspan="1" colspan="1">–</td><td rowspan="1" colspan="1">+</td><td rowspan="1" colspan="1">–</td></tr><tr><td rowspan="1" colspan="1"><bold>Unguis tooth</bold></td><td rowspan="1" colspan="1">+</td><td rowspan="1" colspan="1">–</td><td rowspan="1" colspan="1">+<xref ref-type="fn" rid="TF1">†</xref></td><td rowspan="1" colspan="1">–</td></tr><tr><td rowspan="1" colspan="1"><bold>Type Locality</bold></td><td rowspan="1" colspan="1">Peru</td><td rowspan="1" colspan="1">Costa Rica</td><td rowspan="1" colspan="1">Brazil (southeast)</td><td rowspan="1" colspan="1">Brazil (RJ)</td></tr></tbody></table><table-wrap-foot><fn id="TF1"><p><sup>†</sup>Seen only on unguis of Tita I and II.</p></fn></table-wrap-foot></table-wrap><fn-group><fn id="TF1"><p><sup>†</sup>Seen only on unguis of Tita I and II.</p></fn></fn-group></tp:treatment-sec></tp:taxon-treatment>
