# Supplementary material for: New species of Brachystomellidae and characterization of Micronella porcus (Denis, 1933) from Brazil
Source: Zookeys. 2013 Jul 12;(316):81–98. doi: 10.3897/zookeys.316.4869 (PMC3713336; doi:10.3897/zookeys.316.4869)
Supplement: XML Treatment for Brachystomella porcus [file zookeys.316.4869-treatment4.xml]

<!DOCTYPE tp:taxon-treatment
  PUBLIC "-//TaxonX//DTD Taxonomic Treatment Publishing DTD v0 20100105//EN" "tax-treatment-NSO.dtd">
<tp:taxon-treatment xmlns:tp="http://www.plazi.org/taxpub"><tp:treatment-meta><mixed-citation publication-type="journal"><person-group><name><surname>Queiroz</surname><given-names>Gabriel C.</given-names></name><name><surname>de Mendonça</surname><given-names>Maria Cleide</given-names></name></person-group><article-title>New species of Brachystomellidae and characterization of
                    <italic>Micronella porcus</italic> (Denis, 1933) from Brazil</article-title><source>Zookeys</source><day>12</day><month>7</month><year>2013</year><volume>2013</volume><issue>316</issue><fpage>81</fpage><lpage>98</lpage><pub-id pub-id-type="doi">10.3897/zookeys.316.4869</pub-id></mixed-citation></tp:treatment-meta><tp:nomenclature><tp:taxon-name>
                        <tp:taxon-name-part taxon-name-part-type="genus">Brachystomella</tp:taxon-name-part>
                        <tp:taxon-name-part taxon-name-part-type="species">porcus</tp:taxon-name-part>
                        <object-id xmlns:xlink="http://www.w3.org/1999/xlink" xlink:type="simple">http://species-id.net/wiki/Brachystomella_porcus</object-id>
                    </tp:taxon-name><tp:taxon-authority>Denis, 1933</tp:taxon-authority><xref ref-type="fig" rid="F5">Figs 29</xref><xref ref-type="fig" rid="F6">–41</xref></tp:nomenclature><tp:treatment-sec sec-type="Examined material"><title>Examined material.</title><p>One female on slide, Label: Nº 2037 CM/MNRJ (C), Alto Caparaó, MG, Brasil, Queiroz, G.C. leg, 12.iv.2011, <named-content xmlns:xlink="http://www.w3.org/1999/xlink" content-type="dwc:verbatimCoordinates" xlink:type="simple">20°26'7"S, 41°47'54"W</named-content>; 1 female on slide and 2 specimens in ethanol, Nº 2041 CM/MNRJ (D), Alto Caparaó, MG, Brasil, Queiroz, G.C. leg, 13.iv.2011, <named-content xmlns:xlink="http://www.w3.org/1999/xlink" content-type="dwc:verbatimCoordinates" xlink:type="simple">20°26'7"S, 41°47'54"W</named-content>; 1 female and 1 juvenile on slides, Label: Nº 2353 CM/MNRJ (C and E), Alto Caparaó, MG, Brasil, Queiroz, G.C. leg, 11.iv.2012, <named-content xmlns:xlink="http://www.w3.org/1999/xlink" content-type="dwc:verbatimCoordinates" xlink:type="simple">20°26'7"S, 41°47'54"W</named-content>; 1 young female and 1 juvenile on slides, Label: Nº 2354 CM/MNRJ (A and B), Alto Caparaó, MG, Brasil, Queiroz, G.C. leg, 11.iv.2012, <named-content xmlns:xlink="http://www.w3.org/1999/xlink" content-type="dwc:verbatimCoordinates" xlink:type="simple">20°26'7"S, 41°47'54"W</named-content>. Deposited at MNRJ, Rio de Janeiro, Brazil. Two specimens deposited at MNHN, Paris, France: 1 female on slide MNHN-EA011501; 1 female on slide, Label: MNHN-EA011500, Alto Caparaó, MG, Brasil, Queiroz, G.C. leg, 13.iv.2011, <named-content xmlns:xlink="http://www.w3.org/1999/xlink" content-type="dwc:verbatimCoordinates" xlink:type="simple">20°26'7"S, 41°47'54"W</named-content>.</p></tp:treatment-sec><tp:treatment-sec sec-type="Locality"><title>Locality.</title><p>Brasil, Minas Gerais: Alto Caparaó municipality, Parque Nacional do Caparaó (ICMBio), <named-content xmlns:xlink="http://www.w3.org/1999/xlink" content-type="dwc:verbatimCoordinates" xlink:type="simple">20°26'7"S, 41°47'54"W</named-content>, leaf litter and soil of “campos de altitude”, 2,700 m a.s.l.</p></tp:treatment-sec><tp:treatment-sec sec-type="Characterization of Brazilian specimens"><title>Characterization of Brazilian specimens.</title><p>Habitus typical of the genus. Body length range of specimens: 0.45–0.95 mm. Color in ethanol: white, no pigmentation.</p><p>Ratio head diagonal: antenna = 1:0.57. Ant I with 7 chaetae. Ant II with 12 chaetae. Ant III and IV fused dorsally, ventral separation marked. Sensory organ of Ant III with two club-shaped sensilla; two longer and subcylindrical guard sensilla, the dorsal is stouter than ventral guard sensilla; ventral microsensillum present (<xref ref-type="fig" rid="F5">Figs 29–31</xref>). Ant IV with simple apical bulb and six slender sensilla; dorsolateral microsensillum present; subapical organite round; with about 30 ventral chaetae (<xref ref-type="fig" rid="F5">Fig. 30</xref>).</p><p>Without eyes. PAO bearing 7–8 vesicles disposed as a rosette. Maxilla quadrangular with 6–7 teeth (<xref ref-type="fig" rid="F5">Fig. 32</xref>). Labral formula: 2/2334. Labium typical of <italic><tp:taxon-name>Brachystomella</tp:taxon-name></italic>, with one papillated chaeta (L) and four proximal chaetae (<xref ref-type="fig" rid="F5">Fig. 33</xref>).</p><fig id="F5" position="float" orientation="portrait"><label>Figures 29–34.</label><caption><p><italic><tp:taxon-name>Micronella porcus</tp:taxon-name></italic> (Denis, 1933). 29. Dorsal view of Ant I–IV <bold>30</bold> Ventral view of Ant I–IV <bold>31</bold> Detail of Ant III organ <bold>32</bold> Maxilla <bold>33</bold> Labium <bold>34</bold> Head chaetotaxy. Scale bars: 10μm (<bold>29–33</bold>); 20μm (<bold>34</bold>).</p></caption><graphic xmlns:xlink="http://www.w3.org/1999/xlink" xlink:href="ZooKeys-316-081-g005.jpg" position="float" orientation="portrait" xlink:type="simple"/></fig><p>Head chaetotaxy as in <xref ref-type="fig" rid="F5">Fig. 34</xref>. Chaetae a0 present, but some specimens with asymmetries; Oc chaetae 3+3. Dorsal chaetotaxy composed of smooth ordinary chaetae (15–20 µm) and longer sensilla (20–25 µm) that becomes longer towards distal segments of the body. Ratio ordinary chaetae: sensilla = 1:1.3. Th I with 2+2 chaetae; sensillar formula by half tergum: 022/211110 (<xref ref-type="fig" rid="F6">Fig. 35</xref>).</p><fig id="F6" position="float" orientation="portrait"><label>Figures 35–41.</label><caption><p><italic><tp:taxon-name>Micronella porcus</tp:taxon-name></italic> (Denis, 1933). <bold>35</bold> Dorsal body chaetotaxy <bold>36</bold> Tita of leg I <bold>37</bold> Furcal area and its surrounding chaetae <bold>38</bold> Detail of furcal area <bold>39</bold> Dorsal view of Abd VI <bold>40</bold> Anal valves and ventral view of Abd VI <bold>41</bold> Female genital plate. Scale bars: 10μm (<bold>36–41</bold>); 50μm (<bold>35</bold>).</p></caption><graphic xmlns:xlink="http://www.w3.org/1999/xlink" xlink:href="ZooKeys-316-081-g006.jpg" position="float" orientation="portrait" xlink:type="simple"/></fig><p>Chaetotaxy of legs I–III as follows: Scx I– 1, 2, 2; Scx II– 0, 2, 2; Cx– 3, 6, 7; Tr– 5, 5, 4; Fe– 12, 11, 10; Tita– 19, 19, 18. Tenent hair on tibiotarsi acuminated; unguis without tooth (<xref ref-type="fig" rid="F6">Fig. 36</xref>). Ventral tube with 3+3 chaetae. Without tenaculum. Furca completely absent, but with a well-defined furcal area with six chaetae (<xref ref-type="fig" rid="F6">Figs 37–38</xref>). Abd VI with 4+4 chaetae on dorsal side and one unpaired chaetae; with 3+3 chaetae on the ventral side (<xref ref-type="fig" rid="F6">Fig. 39</xref>). Each anal valve with 12–13 chaetae and 2 hr chaetae; (<xref ref-type="fig" rid="F6">Fig. 40</xref>). Female genital plate as in <xref ref-type="fig" rid="F6">Fig. 41</xref>.</p><!--PageBreak--><!--PageBreak--><!--PageBreak--></tp:treatment-sec><tp:treatment-sec sec-type="Remarks"><title>Remarks.</title><p>The examined specimens from Minas Gerais State, Brazil, fit the description of the Neotropical species <italic><tp:taxon-name>Micronella porcus</tp:taxon-name></italic>. The six sensilla on Ant IV, the club-shaped sensilla on Ant III organ, the 6–8 vesicles on PAO and the toothless unguis are the main characters that define the species. The description above adds important characters such as head and dorsal body chaetotaxy and also the number of chaetae on furcal area to the original description.</p></tp:treatment-sec></tp:taxon-treatment>
