# Supplementary material for: New species of Brachystomellidae and characterization of Micronella porcus (Denis, 1933) from Brazil
Source: Zookeys. 2013 Jul 12;(316):81–98. doi: 10.3897/zookeys.316.4869 (PMC3713336; doi:10.3897/zookeys.316.4869)
Supplement: XML Treatment for Neorganella [file zookeys.316.4869-treatment5.xml]

<!DOCTYPE tp:taxon-treatment
  PUBLIC "-//TaxonX//DTD Taxonomic Treatment Publishing DTD v0 20100105//EN" "tax-treatment-NSO.dtd">
<tp:taxon-treatment xmlns:tp="http://www.plazi.org/taxpub"><tp:treatment-meta><mixed-citation publication-type="journal"><person-group><name><surname>Queiroz</surname><given-names>Gabriel C.</given-names></name><name><surname>de Mendonça</surname><given-names>Maria Cleide</given-names></name></person-group><article-title>New species of Brachystomellidae and characterization of
                    <italic>Micronella porcus</italic> (Denis, 1933) from Brazil</article-title><source>Zookeys</source><day>12</day><month>7</month><year>2013</year><volume>2013</volume><issue>316</issue><fpage>81</fpage><lpage>98</lpage><pub-id pub-id-type="doi">10.3897/zookeys.316.4869</pub-id></mixed-citation></tp:treatment-meta><tp:nomenclature><tp:taxon-name>
                        <tp:taxon-name-part taxon-name-part-type="genus">Neorganella</tp:taxon-name-part>
                        <object-id xmlns:xlink="http://www.w3.org/1999/xlink" xlink:type="simple">http://species-id.net/wiki/Neorganella</object-id>
                    </tp:taxon-name><tp:taxon-authority>Rapoport &amp; Rubio, 1963</tp:taxon-authority></tp:nomenclature><tp:treatment-sec sec-type="Diagnosis"><title>Diagnosis.</title><p>Pigmentation absent, pale aspect. Antennae shorter than head diagonal. Ant IV with dorsolateral microsensillum and round subapical organite; apical vesicle simple. Eyes absent. PAO with 4–12 vesicles. Maxilla typical of <italic><tp:taxon-name>Brachystomella</tp:taxon-name></italic>, with 5–7 teeth. Unguis tooth present or absent; tenent hair acuminate. Ventral tube with 3+3 chaetae. Tenaculum present. Reduced furca: without mucro, but with two small rounded or globular dens, each with 3–4 chaetae.</p></tp:treatment-sec></tp:taxon-treatment>
