# Supplementary material for: New species of Brachystomellidae and characterization of Micronella porcus (Denis, 1933) from Brazil
Source: Zookeys. 2013 Jul 12;(316):81–98. doi: 10.3897/zookeys.316.4869 (PMC3713336; doi:10.3897/zookeys.316.4869)
Supplement: XML Treatment for Neorganella rotundatae [file zookeys.316.4869-treatment6.xml]

<!DOCTYPE tp:taxon-treatment
  PUBLIC "-//TaxonX//DTD Taxonomic Treatment Publishing DTD v0 20100105//EN" "tax-treatment-NSO.dtd">
<tp:taxon-treatment xmlns:tp="http://www.plazi.org/taxpub"><tp:treatment-meta><mixed-citation publication-type="journal"><person-group><name><surname>Queiroz</surname><given-names>Gabriel C.</given-names></name><name><surname>de Mendonça</surname><given-names>Maria Cleide</given-names></name></person-group><article-title>New species of Brachystomellidae and characterization of
                    <italic>Micronella porcus</italic> (Denis, 1933) from Brazil</article-title><source>Zookeys</source><day>12</day><month>7</month><year>2013</year><volume>2013</volume><issue>316</issue><fpage>81</fpage><lpage>98</lpage><pub-id pub-id-type="doi">10.3897/zookeys.316.4869</pub-id></mixed-citation></tp:treatment-meta><tp:nomenclature><tp:taxon-name>
                        <tp:taxon-name-part taxon-name-part-type="genus">Neorganella</tp:taxon-name-part>
                        <tp:taxon-name-part taxon-name-part-type="species">rotundatae</tp:taxon-name-part>
                        <object-id xmlns:xlink="http://www.w3.org/1999/xlink" xlink:type="simple">urn:lsid:zoobank.org:act:0AA68A6D-A503-4695-89E2-64893DEE33B3</object-id>
                        <object-id xmlns:xlink="http://www.w3.org/1999/xlink" xlink:type="simple">http://species-id.net/wiki/Neorganella_rotundatae</object-id>
                    </tp:taxon-name><tp:taxon-status xmlns:xlink="http://www.w3.org/1999/xlink" xlink:type="simple">sp. n.</tp:taxon-status><xref ref-type="fig" rid="F7">Figs 42</xref><xref ref-type="fig" rid="F8">–55</xref></tp:nomenclature><tp:treatment-sec sec-type="Type material"><title>Type material.</title><p>Holotype: male, on slide, Label: Nº 1984 CM/MNRJ, Itatiaia, RJ, Brasil, Queiroz, G.C. leg, 14.iii.2011, <named-content xmlns:xlink="http://www.w3.org/1999/xlink" content-type="dwc:verbatimCoordinates" xlink:type="simple">22°22'59"S, 44°40'1"W</named-content>. Paratypes: 1 female and 4 juveniles on slides, Label: Nº 2133 CM/MNRJ (C and D), Itatiaia, RJ, Brasil, Queiroz, G.C. leg, 13.vii.2011, <named-content xmlns:xlink="http://www.w3.org/1999/xlink" content-type="dwc:verbatimCoordinates" xlink:type="simple">22°22'59"S, 44°40'1"W</named-content>. Deposited at MNRJ, Rio de Janeiro, Brazil. Two specimens deposited at MNHN, Paris, France: 1 female on slide, MNHN-EA011502, Itatiaia, RJ, Brasil, Queiroz, G.C. leg, 13.vii.2011, <named-content xmlns:xlink="http://www.w3.org/1999/xlink" content-type="dwc:verbatimCoordinates" xlink:type="simple">22°22'59"S, 44°40'1"W</named-content>1 juvenile on slide, MNHN-EA011503, Itatiaia, RJ, Brasil, Queiroz, G.C. leg, 25.x.2011, <named-content xmlns:xlink="http://www.w3.org/1999/xlink" content-type="dwc:verbatimCoordinates" xlink:type="simple">22°22'59"S, 44°40'1"W</named-content>.</p></tp:treatment-sec><tp:treatment-sec sec-type="Type locality"><title>Type locality.</title><p>Brasil, Rio de Janeiro: Itatiaia municipality, Parque Nacional de Itatiaia (ICMBio), <named-content xmlns:xlink="http://www.w3.org/1999/xlink" content-type="dwc:verbatimCoordinates" xlink:type="simple">22°22'59"S, 44°40'1"W</named-content>, leaf litter and soil of “campos de altitude”, 2,400 m a.s.l.</p></tp:treatment-sec><tp:treatment-sec sec-type="Description"><title>Description.</title><p>Habitus typical of the family. Body length of holotype: 0.88 mm; body length range of paratypes: 0.47–1.20 mm. Color in ethanol: white, no pigmentation.</p><p>Ratio head diagonal: antenna = 1:0.63. Ant I with 7–8 chaetae. Ant II with 12 chaetae. Ant III and IV fused dorsally, ventral separation marked. Sensory organ of Ant III with two small club-shaped sensilla, the mid-ventral one with a bilobed apex; two longer and subcylindrical guard sensilla; ventral microsensillum present (<xref ref-type="fig" rid="F7">Figs 42–43</xref>). Ant IV with simple apical bulb and five sensilla; dorsolateral microsensillum present; subapical organite round; about 30 ventral chaetae (<xref ref-type="fig" rid="F7">Figs 42–43</xref>).</p><fig id="F7" position="float" orientation="portrait"><label>Figures 42–47.</label><caption><p><italic><tp:taxon-name>Neorganella rotundatae</tp:taxon-name></italic> sp. n. <bold>42</bold> Dorsal view of Ant II–IV <bold>43</bold> Ventral view of Ant III–IV with detail of Ant III organ <bold>44</bold> Detail of PAO <bold>45</bold> Maxilla <bold>46</bold> Labium <bold>47</bold> Head chaetotaxy. Scale bars: 10μm (<bold>42–46</bold>); 20μm (<bold>47</bold>).</p></caption><graphic xmlns:xlink="http://www.w3.org/1999/xlink" xlink:href="ZooKeys-316-081-g007.jpg" position="float" orientation="portrait" xlink:type="simple"/></fig><!--PageBreak--><!--PageBreak--><p><!--PageBreak-->Without eyes. PAO bearing 10–12 vesicles disposed as an elongated rosette (<xref ref-type="fig" rid="F7">Fig. 44</xref>). Maxilla quadrangular with 6–7 teeth (<xref ref-type="fig" rid="F7">Fig. 45</xref>). Labral formula: 2/2334. Labium typical of <italic><tp:taxon-name>Brachystomella</tp:taxon-name></italic>, with one papillated chaetae (L) and four proximal chaetae (<xref ref-type="fig" rid="F7">Fig. 46</xref>).</p><p>Head chaetotaxy as in <xref ref-type="fig" rid="F7">Fig. 47</xref>. Chaetae a0 absent; Oc chaetae 3+3. Dorsal chaetotaxy composed of slightly serrated chaetae and longer sensilla (<xref ref-type="fig" rid="F8">Fig. 48</xref>); Abd V with some longer chaetae, subequal to sensilla, and Abd VI with 4+4 serrated chaetae with a tendency to have bent tips (<xref ref-type="fig" rid="F8">Fig. 49</xref>). Th I with 2+2 chaetae; sensillar formula by half tergum: 022/211110. All dorsal and lateral chaetae are slightly serrated.</p><fig id="F8" position="float" orientation="portrait"><label>Figures 48–55.</label><caption><p><italic><tp:taxon-name>Neorganella rotundatae</tp:taxon-name></italic> sp. n. <bold>48</bold> Dorsolateral chaetotaxy of Th I–Abd II <bold>49</bold> Dorsolateral chaetotaxy of Abd III–VI with detail of chaetae <bold>50</bold> Tita of leg II with detail of two unguis (left: unguis III; right: unguis II) <bold>51</bold> Tenaculum and reduced furca <bold>52</bold> Dorsal view of Abd VI <bold>53</bold> Anal valves and ventral view of Abd VI <bold>54</bold> Female genital plate <bold>55</bold> Male genital plate. Scale bars: 10μm (<bold>50–55</bold>); 50μm (<bold>48–49</bold>).</p></caption><graphic xmlns:xlink="http://www.w3.org/1999/xlink" xlink:href="ZooKeys-316-081-g008.jpg" position="float" orientation="portrait" xlink:type="simple"/></fig><p>Chaetotaxy of legs I–III as follows: Scx I – 1, 2, 2; Scx II – 0, 2, 2; Cx – 3, 6, 7; Tr – 5, 5, 5; Fe – 12, 12?, 10; Tita – 18, 18, 17. Tenent hair on tibiotarsi acuminated; unguis of legs I and II with one extremely minute median inner tooth; tooth not seen on unguis of leg III (<xref ref-type="fig" rid="F8">Fig. 50</xref>). Ventral tube with 3+3 chaetae. Tenaculum small with 2 teeth on each ramus. Furca reduced to two small globular dens with 3–4 chaetae on each side and without mucro (<xref ref-type="fig" rid="F8">Fig. 51</xref>). Abd VI with 4+4 serrated chaetae with bent tips, of which 2+2 are longer than others (25μm to 20μm), and one unpaired smooth chaetae on dorsal side (<xref ref-type="fig" rid="F8">Fig. 52</xref>). Each anal valve with 12 chaetae and 2 hr chaetae; Abd VI with 3+3 smooth chaetae on ventral side (<xref ref-type="fig" rid="F8">Fig. 53</xref>). Female and male genital plate as in <xref ref-type="fig" rid="F8">Figs 54 and 55</xref>, respectively.</p></tp:treatment-sec><tp:treatment-sec sec-type="Etymology"><title>Etymology.</title><p>The Latin word <italic>rotundatae</italic> means roundish, spherical, referring to dens shape of the new species.</p></tp:treatment-sec><tp:treatment-sec sec-type="Discussion"><title>Discussion.</title><p>The new species <italic><tp:taxon-name>Neorganella rotundatae</tp:taxon-name></italic> sp. n. is well characterized in the genus, mainly due to the facts that it shares a reduced furca without mucro, dens with 3+3 chaetae, and the presence of tenaculum with the other species <italic><tp:taxon-name>Neorganella nothofagutalis</tp:taxon-name></italic> Rapoport &amp; Rubio, 1963 (according to original description and after <xref ref-type="bibr" rid="B6">Najt et al. 2005</xref>). The new species differs from its congener by the presence of 10–12 vesicles on PAO, while <italic><tp:taxon-name>Neorganella nothofagutalis</tp:taxon-name></italic> has only 4 vesicles. It is also noteworthy that <italic><tp:taxon-name>Neorganella rotundatae</tp:taxon-name></italic> sp. n. presents a reduction in the number of chaetae on Tita of legs I–III, being 18, 18, 17, respectively, while <italic><tp:taxon-name>Neorganella nothofagutalis</tp:taxon-name></italic> has 19, 19, 18 (see <xref ref-type="bibr" rid="B6">Najt et al. 2005</xref>).</p></tp:treatment-sec><ref-list><ref id="B6"><mixed-citation xmlns:xlink="http://www.w3.org/1999/xlink" xlink:type="simple"><person-group><name name-style="western"><surname>Najt</surname><given-names>J</given-names></name><name name-style="western"><surname>Weiner</surname><given-names>WM</given-names></name><name name-style="western"><surname>Grandcolas</surname><given-names>P</given-names></name></person-group> (<year>2005</year>) <source>Phylogeny of the Brachystomellidae (Collembola) – were the mandibles ancestrally absent and did they re-appear in this family? Zoologica Scripta 34 (3): 305–312.</source> doi: <ext-link ext-link-type="uri" xlink:href="http://dx.doi.org/10.1111/j.1463-6409.2005.00184.x" xlink:type="simple">10.1111/j.1463-6409.2005.00184.x</ext-link></mixed-citation></ref></ref-list></tp:taxon-treatment>
